# Supplementary material for: Y2O3 Nanoparticles and X-ray Radiation-Induced Effects in Melanoma Cells
Source: Molecules. 2021 Jun 4;26(11):3403. doi: 10.3390/molecules26113403 (PMC8200002; doi:10.3390/molecules26113403)
Supplement: Supplementary file 1 [file molecules-26-03403-s001.zip]

Archive with 1 entries (1 files):
- molecules-1244101-supplementary.pdf
